# Supplementary material for: Identification of confounder in epidemiologic data contaminated by measurement error in covariates
Source: BMC Med Res Methodol. 2016 May 18;16:54. doi: 10.1186/s12874-016-0159-6 (PMC4870765; doi:10.1186/s12874-016-0159-6)
Supplement: Additional file 1: — R code for simulation study. (ZIP 8 kb) [file 12874_2016_159_MOESM1_ESM.zip]

Archive with 3 entries (3 files):
- R code for simulation linear 2 screenR2.txt
- R code for simulation logistic RR 2 screenR2.txt
- R code for simulation survival HR 2 screenR2.txt
