# Supplementary material for: Identification of confounder in epidemiologic data contaminated by measurement error in covariates
Source: BMC Med Res Methodol. 2016 May 18;16:54. doi: 10.1186/s12874-016-0159-6 (PMC4870765; doi:10.1186/s12874-016-0159-6)
Supplement: Additional file 1: — R code for simulation study. (ZIP 8 kb) [file 12874_2016_159_MOESM1_ESM.zip › R code for simulation linear 2 screenR2.txt]

## seed
set.seed(58471313, kind = NULL, normal.kind = NULL)

sim_size <- 10000
sim_betax <- rep(0,sim_size)
sim_betaxse <- rep(0,sim_size)
sim_betaxp <- rep(0,sim_size)
sim_betax2 <- rep(0,sim_size)
sim_betax2se <- rep(0,sim_size)
sim_betax2p <- rep(0,sim_size)
sim_betaz2 <- rep(0,sim_size)
sim_betaz2se <- rep(0,sim_size)
sim_betaz2p <- rep(0,sim_size)

sample_size <- 500
#effect <- 0.0953101798 ##RR=1.099 --> OR=1.1
effect <- 0.1
var_e <- 1
cor_x_z <- 0.1
#slope <- log(1/9)
slope <- 0

#NEW
var_ex <-0.25 ##Variance of measurement error in X
var_ez <-0.25 ##Variance of measurement error in Z

# screen p-value of cor(xx,zz)
screen <- rep(0,sim_size)

estimate <- 1:sim_size

for (i in 1:sim_size){
x <- rnorm(sample_size)
z <- cor_x_z*x+sqrt(1-cor_x_z*cor_x_z)*rnorm(sample_size)

#NEW starts
ex <- rnorm(sample_size)*var_ex
ez <- rnorm(sample_size)*var_ez
xx <- x+ex #classical additive mesurement error in exposure
zz <- z+ez #classical additive mesurement error in confounder
#NEW ends

# screen correlation of xx and zz
screen[i] <- cor.test(xx,zz)$p.value

e <- rnorm(sample_size)*var_e
y <- effect*x + effect*z + e

reg <- lm(y~xx)
se <- vcov(reg)^0.5
sim_betax[i] <- reg$coefficients[2]
sim_betaxse[i] <- se[2,2]
sim_betaxp[i] <- 2-2*pnorm(abs(sim_betax[i])/sim_betaxse[i])

reg <- lm(y~xx+zz)
se <- vcov(reg)^0.5
sim_betax2[i] <- reg$coefficients[2]
sim_betax2se[i] <- se[2,2]
sim_betax2p[i] <- 2-2*pnorm(abs(sim_betax2[i])/sim_betax2se[i])
sim_betaz2[i] <- reg$coefficients[3]
sim_betaz2se[i] <- se[3,3]
sim_betaz2p[i] <- 2-2*pnorm(abs(sim_betaz2[i])/sim_betaz2se[i])

}

## obtain cutoff for change-in-estimate (simulated)

estimate <- 1:sim_size
## simulation starts
for (i in 1:sim_size){
z1 <- rnorm(sample_size)

#NEW starts
ez1 <- rnorm(sample_size)*var_ez
zz1 <- z1+ez1 #classical additive mesurement error in confounder
#NEW ends

reg <- lm(y~xx)
test1 <- reg$coefficients[2]

reg <- lm(y~xx+zz1)
test2 <- reg$coefficients[2]
ratio <- test2/test1
if (ratio<1) ratio = 2-ratio
estimate[i] <- ratio
}
cie_cutoff <- quantile(estimate,0.95) - 1 ## simulated cutoff 

## obtain cutoff for change-in-estimate (simulated, type 2)

estimate_t2 <- 1:sim_size
cor_x_z_CIE <- cor_x_z ## parameter
cor_y_z_CIE <- effect

## simulation starts
for (i in 1:sim_size){
z1 <- cor_x_z_CIE*xx+sqrt(1-cor_x_z_CIE*cor_x_z_CIE)*rnorm(sample_size) + cor_y_z_CIE*y+sqrt(1-cor_y_z_CIE*cor_y_z_CIE)*rnorm(sample_size) # generate confounder for fixed associations with exposure and outcome

#NEW starts
ez1 <- rnorm(sample_size)*var_ez
zz1 <- z1+ez1 #classical additive mesurement error in confounder
#NEW ends

reg <- lm(y~xx)
test1 <- reg$coefficients[2]

reg <- lm(y~xx+zz1)
test2 <- reg$coefficients[2]

ratio <- test2/test1
if (ratio<1) ratio = 2-ratio
estimate_t2[i] <- ratio
}
cie_t2_cutoff <- quantile(estimate_t2,0.2) - 1 ## simulated cutoff, type 2

## create binary indicator for adjusting confounder (p < 0.05)

adjust <- rep(0,sim_size)
for (i in 1:sim_size){
if ((sim_betaz2p[i] < 0.05) & (screen[i] < 0.05)) adjust[i] <- 1
}

## create binary indicator for adjusting confounder (p < 0.2)

adjust_p02 <- rep(0,sim_size)
for (i in 1:sim_size){
if ((sim_betaz2p[i] < 0.2) & (screen[i] < 0.05)) adjust_p02[i] <- 1
}

## create binary indicator for adjusting confounder (change-in-estimate, 10%)

adjust_cie <- rep(0,sim_size)
for (i in 1:sim_size){
#if (abs((exp(sim_betax[i])-exp(sim_betax2[i]))/exp(sim_betax[i])) > 0.1) adjust_cie[i] <- 1
p_ref <- exp(slope) / (1+exp(slope))
RR1 <- sim_betax
RR2 <- sim_betax2
if ((abs((RR1[i]-RR2[i])/RR1[i]) > 0.1) & (screen[i] < 0.05)) adjust_cie[i] <- 1
}

## create binary indicator for adjusting confounder (change-in-estimate, simulated)

adjust_cie_Lee <- rep(0,sim_size)
for (i in 1:sim_size){
if ((abs((RR1[i]-RR2[i])/RR1[i]) > cie_cutoff) & (screen[i] < 0.05)) adjust_cie_Lee[i] <- 1
}

## create binary indicator for adjusting confounder (change-in-estimate, simulated, type 2)

adjust_cie_Lee_t2 <- rep(0,sim_size)
for (i in 1:sim_size){
if ((abs((RR1[i]-RR2[i])/RR1[i]) > cie_t2_cutoff) & (screen[i] < 0.05)) adjust_cie_Lee_t2[i] <- 1
}

## store x, se with respect to adjustment

sim_betax_adj <- rep(0,sum(adjust))
sim_betaxse_adj <- rep(0,sum(adjust))
sim_betax2_adj <- rep(0,sum(adjust))
sim_betax2se_adj <- rep(0,sum(adjust))
sim_betax_noadj <- rep(0,sim_size-sum(adjust))
sim_betaxse_noadj <- rep(0,sim_size-sum(adjust))
sim_betax2_noadj <- rep(0,sim_size-sum(adjust))
sim_betax2se_noadj <- rep(0,sim_size-sum(adjust))

sim_betax_final_adj <- rep(0,sum(adjust)) # base on empirical data
sim_betaxse_final_adj <- rep(0,sum(adjust)) # base on empirical data
sim_betax_final_noadj <- rep(0,sim_size-sum(adjust)) # base on empirical data
sim_betaxse_final_noadj <- rep(0,sim_size-sum(adjust)) # base on empirical data
sim_betax_final <- rep(0,sum(sim_size)) # base on empirical data
sim_betaxse_final <- rep(0,sum(sim_size)) # base on empirical data

adjust_counter <- 1
noadjust_counter <- 1
for (i in 1:sim_size){
if (adjust[i] == 1){
sim_betax_adj[adjust_counter] <- sim_betax[i]
sim_betaxse_adj[adjust_counter] <- sim_betaxse[i]
sim_betax2_adj[adjust_counter] <- sim_betax2[i]
sim_betax2se_adj[adjust_counter] <- sim_betax2se[i]
sim_betax_final_adj[adjust_counter] <- sim_betax2[i]
sim_betaxse_final_adj[adjust_counter] <- sim_betax2se[i]
adjust_counter <- adjust_counter+1
sim_betax_final[i] <- sim_betax2[i] # adjust
sim_betaxse_final[i] <- sim_betax2se[i] # adjust
}
else{
sim_betax_noadj[noadjust_counter] <- sim_betax[i]
sim_betaxse_noadj[noadjust_counter] <- sim_betaxse[i]
sim_betax2_noadj[noadjust_counter] <- sim_betax2[i]
sim_betax2se_noadj[noadjust_counter] <- sim_betax2se[i]
sim_betax_final_noadj[noadjust_counter] <- sim_betax[i]
sim_betaxse_final_noadj[noadjust_counter] <- sim_betaxse[i]
noadjust_counter <- noadjust_counter+1
sim_betax_final[i] <- sim_betax[i] # do not adjust
sim_betaxse_final[i] <- sim_betaxse[i] # do not adjust
}
}

## store x, se with respect to adjustment (p < 0.2)

sim_betax_adj_p02 <- rep(0,sum(adjust_p02))
sim_betaxse_adj_p02 <- rep(0,sum(adjust_p02))
sim_betax2_adj_p02 <- rep(0,sum(adjust_p02))
sim_betax2se_adj_p02 <- rep(0,sum(adjust_p02))
sim_betax_noadj_p02 <- rep(0,sim_size-sum(adjust_p02))
sim_betaxse_noadj_p02 <- rep(0,sim_size-sum(adjust_p02))
sim_betax2_noadj_p02 <- rep(0,sim_size-sum(adjust_p02))
sim_betax2se_noadj_p02 <- rep(0,sim_size-sum(adjust_p02))

sim_betax_final_adj_p02 <- rep(0,sum(adjust_p02)) # base on empirical data
sim_betaxse_final_adj_p02 <- rep(0,sum(adjust_p02)) # base on empirical data
sim_betax_final_noadj_p02 <- rep(0,sim_size-sum(adjust_p02)) # base on empirical data
sim_betaxse_final_noadj_p02 <- rep(0,sim_size-sum(adjust_p02)) # base on empirical data
sim_betax_final_p02 <- rep(0,sum(sim_size)) # base on empirical data
sim_betaxse_final_p02 <- rep(0,sum(sim_size)) # base on empirical data

adjust_p02_counter <- 1
noadjust_p02_counter <- 1
for (i in 1:sim_size){
if (adjust_p02[i] == 1){
sim_betax_adj_p02[adjust_p02_counter] <- sim_betax[i]
sim_betaxse_adj_p02[adjust_p02_counter] <- sim_betaxse[i]
sim_betax2_adj_p02[adjust_p02_counter] <- sim_betax2[i]
sim_betax2se_adj_p02[adjust_p02_counter] <- sim_betax2se[i]
sim_betax_final_adj_p02[adjust_p02_counter] <- sim_betax2[i]
sim_betaxse_final_adj_p02[adjust_p02_counter] <- sim_betax2se[i]
adjust_p02_counter <- adjust_p02_counter+1
sim_betax_final_p02[i] <- sim_betax2[i] # adjust
sim_betaxse_final_p02[i] <- sim_betax2se[i] # adjust
}
else{
sim_betax_noadj_p02[noadjust_p02_counter] <- sim_betax[i]
sim_betaxse_noadj_p02[noadjust_p02_counter] <- sim_betaxse[i]
sim_betax2_noadj_p02[noadjust_p02_counter] <- sim_betax2[i]
sim_betax2se_noadj_p02[noadjust_p02_counter] <- sim_betax2se[i]
sim_betax_final_noadj_p02[noadjust_p02_counter] <- sim_betax[i]
sim_betaxse_final_noadj_p02[noadjust_p02_counter] <- sim_betaxse[i]
noadjust_p02_counter <- noadjust_p02_counter+1
sim_betax_final_p02[i] <- sim_betax[i] # do not adjust
sim_betaxse_final_p02[i] <- sim_betaxse[i] # do not adjust
}
}

## store x, se with respect to adjustment (cie)

sim_betax_adj_cie <- rep(0,sum(adjust_cie))
sim_betaxse_adj_cie <- rep(0,sum(adjust_cie))
sim_betax2_adj_cie <- rep(0,sum(adjust_cie))
sim_betax2se_adj_cie <- rep(0,sum(adjust_cie))
sim_betax_noadj_cie <- rep(0,sim_size-sum(adjust_cie))
sim_betaxse_noadj_cie <- rep(0,sim_size-sum(adjust_cie))
sim_betax2_noadj_cie <- rep(0,sim_size-sum(adjust_cie))
sim_betax2se_noadj_cie <- rep(0,sim_size-sum(adjust_cie))

sim_betax_final_adj_cie <- rep(0,sum(adjust_cie)) # base on empirical data
sim_betaxse_final_adj_cie <- rep(0,sum(adjust_cie)) # base on empirical data
sim_betax_final_noadj_cie <- rep(0,sim_size-sum(adjust_cie)) # base on empirical data
sim_betaxse_final_noadj_cie <- rep(0,sim_size-sum(adjust_cie)) # base on empirical data
sim_betax_final_cie <- rep(0,sum(sim_size)) # base on empirical data
sim_betaxse_final_cie <- rep(0,sum(sim_size)) # base on empirical data

adjust_cie_counter <- 1
noadjust_cie_counter <- 1
for (i in 1:sim_size){
if (adjust_cie[i] == 1){
sim_betax_adj_cie[adjust_cie_counter] <- sim_betax[i]
sim_betaxse_adj_cie[adjust_cie_counter] <- sim_betaxse[i]
sim_betax2_adj_cie[adjust_cie_counter] <- sim_betax2[i]
sim_betax2se_adj_cie[adjust_cie_counter] <- sim_betax2se[i]
sim_betax_final_adj_cie[adjust_cie_counter] <- sim_betax2[i]
sim_betaxse_final_adj_cie[adjust_cie_counter] <- sim_betax2se[i]
adjust_cie_counter <- adjust_cie_counter+1
sim_betax_final_cie[i] <- sim_betax2[i] # adjust
sim_betaxse_final_cie[i] <- sim_betax2se[i] # adjust
}
else{
sim_betax_noadj_cie[noadjust_cie_counter] <- sim_betax[i]
sim_betaxse_noadj_cie[noadjust_cie_counter] <- sim_betaxse[i]
sim_betax2_noadj_cie[noadjust_cie_counter] <- sim_betax2[i]
sim_betax2se_noadj_cie[noadjust_cie_counter] <- sim_betax2se[i]
sim_betax_final_noadj_cie[noadjust_cie_counter] <- sim_betax[i]
sim_betaxse_final_noadj_cie[noadjust_cie_counter] <- sim_betaxse[i]
noadjust_cie_counter <- noadjust_cie_counter+1
sim_betax_final_cie[i] <- sim_betax[i] # do not adjust
sim_betaxse_final_cie[i] <- sim_betaxse[i] # do not adjust
}
}

## store x, se with respect to adjustment (cie simulated)

sim_betax_adj_cie_Lee <- rep(0,sum(adjust_cie_Lee))
sim_betaxse_adj_cie_Lee <- rep(0,sum(adjust_cie_Lee))
sim_betax2_adj_cie_Lee <- rep(0,sum(adjust_cie_Lee))
sim_betax2se_adj_cie_Lee <- rep(0,sum(adjust_cie_Lee))
sim_betax_noadj_cie_Lee <- rep(0,sim_size-sum(adjust_cie_Lee))
sim_betaxse_noadj_cie_Lee <- rep(0,sim_size-sum(adjust_cie_Lee))
sim_betax2_noadj_cie_Lee <- rep(0,sim_size-sum(adjust_cie_Lee))
sim_betax2se_noadj_cie_Lee <- rep(0,sim_size-sum(adjust_cie_Lee))

sim_betax_final_adj_cie_Lee <- rep(0,sum(adjust_cie_Lee)) # base on empirical data
sim_betaxse_final_adj_cie_Lee <- rep(0,sum(adjust_cie_Lee)) # base on empirical data
sim_betax_final_noadj_cie_Lee <- rep(0,sim_size-sum(adjust_cie_Lee)) # base on empirical data
sim_betaxse_final_noadj_cie_Lee <- rep(0,sim_size-sum(adjust_cie_Lee)) # base on empirical data
sim_betax_final_cie_Lee <- rep(0,sum(sim_size)) # base on empirical data
sim_betaxse_final_cie_Lee <- rep(0,sum(sim_size)) # base on empirical data

adjust_cie_Lee_counter <- 1
noadjust_cie_Lee_counter <- 1
for (i in 1:sim_size){
if (adjust_cie_Lee[i] == 1){
sim_betax_adj_cie_Lee[adjust_cie_Lee_counter] <- sim_betax[i]
sim_betaxse_adj_cie_Lee[adjust_cie_Lee_counter] <- sim_betaxse[i]
sim_betax2_adj_cie_Lee[adjust_cie_Lee_counter] <- sim_betax2[i]
sim_betax2se_adj_cie_Lee[adjust_cie_Lee_counter] <- sim_betax2se[i]
sim_betax_final_adj_cie_Lee[adjust_cie_Lee_counter] <- sim_betax2[i]
sim_betaxse_final_adj_cie_Lee[adjust_cie_Lee_counter] <- sim_betax2se[i]
adjust_cie_Lee_counter <- adjust_cie_Lee_counter+1
sim_betax_final_cie_Lee[i] <- sim_betax2[i] # adjust
sim_betaxse_final_cie_Lee[i] <- sim_betax2se[i] # adjust
}
else{
sim_betax_noadj_cie_Lee[noadjust_cie_Lee_counter] <- sim_betax[i]
sim_betaxse_noadj_cie_Lee[noadjust_cie_Lee_counter] <- sim_betaxse[i]
sim_betax2_noadj_cie_Lee[noadjust_cie_Lee_counter] <- sim_betax2[i]
sim_betax2se_noadj_cie_Lee[noadjust_cie_Lee_counter] <- sim_betax2se[i]
sim_betax_final_noadj_cie_Lee[noadjust_cie_Lee_counter] <- sim_betax[i]
sim_betaxse_final_noadj_cie_Lee[noadjust_cie_Lee_counter] <- sim_betaxse[i]
noadjust_cie_Lee_counter <- noadjust_cie_Lee_counter+1
sim_betax_final_cie_Lee[i] <- sim_betax[i] # do not adjust
sim_betaxse_final_cie_Lee[i] <- sim_betaxse[i] # do not adjust
}
}

## store x, se with respect to adjustment (cie simulated, type 2)

sim_betax_adj_cie_Lee_t2 <- rep(0,sum(adjust_cie_Lee_t2))
sim_betaxse_adj_cie_Lee_t2 <- rep(0,sum(adjust_cie_Lee_t2))
sim_betax2_adj_cie_Lee_t2 <- rep(0,sum(adjust_cie_Lee_t2))
sim_betax2se_adj_cie_Lee_t2 <- rep(0,sum(adjust_cie_Lee_t2))
sim_betax_noadj_cie_Lee_t2 <- rep(0,sim_size-sum(adjust_cie_Lee_t2))
sim_betaxse_noadj_cie_Lee_t2 <- rep(0,sim_size-sum(adjust_cie_Lee_t2))
sim_betax2_noadj_cie_Lee_t2 <- rep(0,sim_size-sum(adjust_cie_Lee_t2))
sim_betax2se_noadj_cie_Lee_t2 <- rep(0,sim_size-sum(adjust_cie_Lee_t2))

sim_betax_final_adj_cie_Lee_t2 <- rep(0,sum(adjust_cie_Lee_t2)) # base on empirical data
sim_betaxse_final_adj_cie_Lee_t2 <- rep(0,sum(adjust_cie_Lee_t2)) # base on empirical data
sim_betax_final_noadj_cie_Lee_t2 <- rep(0,sim_size-sum(adjust_cie_Lee_t2)) # base on empirical data
sim_betaxse_final_noadj_cie_Lee_t2 <- rep(0,sim_size-sum(adjust_cie_Lee_t2)) # base on empirical data
sim_betax_final_cie_Lee_t2 <- rep(0,sum(sim_size)) # base on empirical data
sim_betaxse_final_cie_Lee_t2 <- rep(0,sum(sim_size)) # base on empirical data

adjust_cie_Lee_t2_counter <- 1
noadjust_cie_Lee_t2_counter <- 1
for (i in 1:sim_size){
if (adjust_cie_Lee_t2[i] == 1){
sim_betax_adj_cie_Lee_t2[adjust_cie_Lee_t2_counter] <- sim_betax[i]
sim_betaxse_adj_cie_Lee_t2[adjust_cie_Lee_t2_counter] <- sim_betaxse[i]
sim_betax2_adj_cie_Lee_t2[adjust_cie_Lee_t2_counter] <- sim_betax2[i]
sim_betax2se_adj_cie_Lee_t2[adjust_cie_Lee_t2_counter] <- sim_betax2se[i]
sim_betax_final_adj_cie_Lee_t2[adjust_cie_Lee_t2_counter] <- sim_betax2[i]
sim_betaxse_final_adj_cie_Lee_t2[adjust_cie_Lee_t2_counter] <- sim_betax2se[i]
adjust_cie_Lee_t2_counter <- adjust_cie_Lee_t2_counter+1
sim_betax_final_cie_Lee_t2[i] <- sim_betax2[i] # adjust
sim_betaxse_final_cie_Lee_t2[i] <- sim_betax2se[i] # adjust
}
else{
sim_betax_noadj_cie_Lee_t2[noadjust_cie_Lee_t2_counter] <- sim_betax[i]
sim_betaxse_noadj_cie_Lee_t2[noadjust_cie_Lee_t2_counter] <- sim_betaxse[i]
sim_betax2_noadj_cie_Lee_t2[noadjust_cie_Lee_t2_counter] <- sim_betax2[i]
sim_betax2se_noadj_cie_Lee_t2[noadjust_cie_Lee_t2_counter] <- sim_betax2se[i]
sim_betax_final_noadj_cie_Lee_t2[noadjust_cie_Lee_t2_counter] <- sim_betax[i]
sim_betaxse_final_noadj_cie_Lee_t2[noadjust_cie_Lee_t2_counter] <- sim_betaxse[i]
noadjust_cie_Lee_t2_counter <- noadjust_cie_Lee_t2_counter+1
sim_betax_final_cie_Lee_t2[i] <- sim_betax[i] # do not adjust
sim_betaxse_final_cie_Lee_t2[i] <- sim_betaxse[i] # do not adjust
}
}

## mean, sd, RMSE for x, adjust and not adjust
adjust_counter-1 ## time adjusted
noadjust_counter-1 ## time adjusted
mean((sim_betax_final)) # final
mean(abs((sim_betax_final)-(effect))**2)**0.5 # final

## mean, sd, RMSE for x, adjust and not adjust (p < 0.2)
adjust_p02_counter-1 ## time adjusted
noadjust_p02_counter-1 ## time adjusted
mean((sim_betax_final_p02)) # final
mean(abs((sim_betax_final_p02)-(effect))**2)**0.5 # final

## mean, sd, RMSE for x, adjust (cie) and not adjust (cie)
adjust_cie_counter-1 ## time adjusted
noadjust_cie_counter-1 ## time adjusted
mean((sim_betax_final_cie)) # final
mean(abs((sim_betax_final_cie)-(effect))**2)**0.5 # final

## mean, sd, RMSE for x, adjust (cie simulated) and not adjust (cie simulated)
adjust_cie_Lee_counter-1 ## time adjusted
noadjust_cie_Lee_counter-1 ## time adjusted
mean((sim_betax_final_cie_Lee)) # final
mean(abs((sim_betax_final_cie_Lee)-(effect))**2)**0.5 # final
cie_cutoff

## mean, sd, RMSE for x, adjust (cie simulated, type 2) and not adjust (cie simulated, type 2)
adjust_cie_Lee_t2_counter-1 ## time adjusted
noadjust_cie_Lee_t2_counter-1 ## time adjusted
mean((sim_betax_final_cie_Lee_t2)) # final
mean(abs((sim_betax_final_cie_Lee_t2)-(effect))**2)**0.5 # final
cie_t2_cutoff

# output to csv
abc <- matrix(0,nrow=1, ncol=13)
abc[1,1] <- cor_x_z
abc[1,2] <- (adjust_counter-1)/sim_size
abc[1,3] <- (adjust_p02_counter-1)/sim_size
abc[1,4] <- (adjust_cie_counter-1)/sim_size
abc[1,5] <- (adjust_cie_Lee_counter-1)/sim_size
abc[1,6] <- (adjust_cie_Lee_t2_counter-1)/sim_size
abc[1,7] <- mean(abs((sim_betax_final)-(effect))**2)**0.5
abc[1,8] <- mean(abs((sim_betax_final_p02)-(effect))**2)**0.5
abc[1,9] <- mean(abs((sim_betax_final_cie)-(effect))**2)**0.5
abc[1,10] <- mean(abs((sim_betax_final_cie_Lee)-(effect))**2)**0.5
abc[1,11] <- mean(abs((sim_betax_final_cie_Lee_t2)-(effect))**2)**0.5
abc[1,12] <- cie_cutoff
abc[1,13] <- cie_t2_cutoff
aaa <- read.csv(file="D:/Dropbox/Dropbox/Test/IB/sim_result.csv")
bbb <- rbind(aaa[,2:14], abc)
write.csv(bbb, file="D:/Dropbox/Dropbox/Test/IB/sim_result.csv")
