# Supplementary material for: Identification of confounder in epidemiologic data contaminated by measurement error in covariates
Source: BMC Med Res Methodol. 2016 May 18;16:54. doi: 10.1186/s12874-016-0159-6 (PMC4870765; doi:10.1186/s12874-016-0159-6)
Supplement: Additional file 2: — R code for analysis of real data. (TXT 5 kb) [file 12874_2016_159_MOESM2_ESM.txt]

## seed
set.seed(584765, kind = NULL, normal.kind = NULL)

sim_size <- 10000 #number of simulations

#set-up of the objects to record outputs
sim_betax <- rep(0,sim_size)   #est crude log(OR) of exposure
sim_betaxse <- rep(0,sim_size) #est crude SE(log(OR)) of exposure
sim_betaxp <- rep(0,sim_size)  #p-value of crude OR
sim_betax2 <- rep(0,sim_size)  #est adj log(OR) of exposure
sim_betax2se <- rep(0,sim_size)#est adj SE(log(OR)) of exposure
sim_betax2p <- rep(0,sim_size) #p-values for adj OR
sim_betaz2 <- rep(0,sim_size) #est adj log(OR) of confounder
sim_betaz2se <- rep(0,sim_size)#est adj SE(log(OR)) of confounder
sim_betaz2p <- rep(0,sim_size)
estimate <- 1:sim_size #output estimate of %change in OR exposure
delta <- 1:sim_size #output estimate of abs change in log(OR) exposure: adjusted-naive

#specification of dataset under study: here depression, Hg, fish
##import the dataset
##############################################
##########DATASET WILL BE PROVIDED 
#########UPON REQUEST FROM THE AUTHORS
##############################################

data <- read.csv("D:/Download/SN/IB_Drexel/n05_08.csv", header=T) #19712 x 196
data <- data[data$include==1, ] # 6911 x 196
#outcome
y <- ifelse(data$totalphq > 4, c(1), c(0)) 
#exposure
x<-log(data$LBXTHG)
sample_size <- length(x) #number or records/subjects in the dataset studied

#set simulation parameters
effect <- 0.0 #hypothecized true log(OR) of exposure on outcome
theta<-(-0.2) #observed effect log(OR) of X suspected to be due to confounding by Z
# desired correlation of outcome Y (depression) and 
   ## confounder Z (the new fish variable)
	#TUNED SO THAT ALL EFFECT IS DUE TO CONFOUDNING!!! 
rho_y_z <- -0.35 #rho_DF in text	
#set correlation of exposure and confounder
##0.39=desired corr of mercury (X) and the new fish variable (Z)
rho_x_z<-0.39  #rho_DF in text
##place desired correlations into one object
desiredcors<- c(rho_x_z/2, rho_y_z/3)
##Variance of measurement error in X
var_ex <-0 #when 0.0 we state that exposure is perfectly measured
   #########Variance of measurement error in Z #######
###rerun code this this point only when exploring effect of error in Z
##########################################################
##########################################################
##########################################################
########################################################## 
var_ez <-1*var(z)##############################################
##########################################################
##########################################################
##########################################################
##########################################################

##create simulated true confounder Z and 
##mismeasured exposure XX and confounder ZZ
for (i in 1:sim_size){
#create simulated true fish intake F (confounder Z)
newfish <- NULL #newfish from Brian's code
temp <- cbind(data$LBXTHG, data$totalphq, rnorm(length(data$depr_bi)))
    correlations <- cor(temp)  
    correlations[3,1] <- correlations[1, 3] <- desiredcors[1] #cor(X,Z)
    correlations[2,3] <- correlations[3, 2] <- desiredcors[2] #cor(Y,Z)
    C <- chol(correlations)
    Y <- temp %*% C
z <- cbind(newfish, Y[, 3])  

#generate error terms
ex <- rnorm(sample_size)*var_ex
ez <- rnorm(sample_size)*var_ez
xx <- x+ex #classical additive mesurement error in exposure X
zz <- z+ez #classical additive mesurement error in confounder Z

#analyze simulated datasets
reg <- glm(y~xx, family = binomial)
se <- vcov(reg)^0.5
sim_betax[i] <- reg$coefficients[2]
sim_betaxse[i] <- se[2,2]
sim_betaxp[i] <- 2-2*pnorm(abs(sim_betax[i])/sim_betaxse[i])

reg <- glm(y~xx+zz, family = binomial)
se <- vcov(reg)^0.5
sim_betax2[i] <- reg$coefficients[2]
sim_betax2se[i] <- se[2,2]
sim_betax2p[i] <- 2-2*pnorm(abs(sim_betax2[i])/sim_betax2se[i])
sim_betaz2[i] <- reg$coefficients[3]
sim_betaz2se[i] <- se[3,3]
sim_betaz2p[i] <- 2-2*pnorm(abs(sim_betaz2[i])/sim_betaz2se[i])
}

## obtain cutoff for change-in-estimate (simulated)

estimate <- 1:sim_size
## simulation starts
for (i in 1:sim_size){
z1 <- rnorm(sample_size)
ez1 <- rnorm(sample_size)*var_ez
zz1 <- z1+ez1 #classical additive mesurement error in confounder
reg <- glm(y~xx, family = binomial)
slope <- log(mean(y)/(1-mean(y)))
test1 <- exp(-reg$coefficients[2]) / (1-(exp(slope) / (1+exp(slope)))+(exp(slope) / (1+exp(slope)))*exp(-reg$coefficients[2]))
reg <- glm(y~xx+zz1, family = binomial)
test2 <- exp(-reg$coefficients[2]) / (1-(exp(slope) / (1+exp(slope)))+(exp(slope) / (1+exp(slope)))*exp(-reg$coefficients[2]))
ratio <- test2/test1
if (ratio<1) ratio = 2-ratio
estimate[i] <- ratio
}
####### simulated cutoff to control type I error at 5%
cie_cutoff_1 <- 100*(quantile(estimate,0.95) - 1) 

#CERTAINTY to estimate the correct model, i.e. with effect of exposure=null
den<-length(sim_betax2p)
num<-length(which(sim_betax2p>0.05))
CERTAINTY<-100*num/den
mean(sim_betax2)
sd(sim_betax2)

#Figure 2
ORadj<-exp(sim_betax2)
ORcrude<-exp(sim_betax)
RRadj<-exp(sim_betax2) / (1-(exp(slope) / (1+exp(slope)))+(exp(slope) / (1+exp(slope)))*exp(sim_betax2))
RRcrude<-(0.7925848) / (1-(exp(slope) / (1+exp(slope)))+(exp(slope) / (1+exp(slope)))*(0.7925848))
#hist(ORadj, main="Expected distribution of adjusted OR when crude is 0.79", freq=FALSE, xlim=c(0.79,0.92),  ylim=c(0, 600),
#           xlab="OR adjusted for confounder measured with error", breaks=20)
hist(RRadj, main="Expected distribution of adjusted RR when crude is 0.83", freq=FALSE, xlim=c(0.83,0.95),  ylim=c(0, 70),
           xlab="RR adjusted for confounder measured with error", breaks=20)
	   #abline(v=0.7925848, lty=2, lwd=3) #add veritcal line at crude OR #col="blue",
#arrows(x0=0.7925848, y0=30, x1 = 0.7925848, y1 = 0, code=2, lwd=3)
arrows(x0=0.8300521, y0=60, x1 = 0.8300521, y1 = 0, code=2, lwd=3)

#############################################
CERTAINTY
mean(RRadj)
quantile(RRadj,0.025)
quantile(RRadj,0.975)
